# Supplementary material for: A Pan-Cancer Analysis of the Oncogenic Role of WD Repeat Domain 74 in Multiple Tumors
Source: Front Genet. 2022 Apr 26;13:860940. doi: 10.3389/fgene.2022.860940 (PMC9086290; doi:10.3389/fgene.2022.860940)
Supplement: Supplementary file 2 [file DataSheet1.ZIP]

Archive with 10 entries (10 files):
- S1.jpg
- S10.jpg
- S2.jpg
- S3.jpg
- S4.jpg
- S5.jpg
- S6.jpg
- S7.jpg
- S8.jpg
- S9.jpg
